# Supplementary material for: Detecting malingering mental illness in forensics: Known-Group Comparison and Simulation Design with MMPI-2, SIMS and NIM
Source: PeerJ. 2018 Jul 25;6:e5259. doi: 10.7717/peerj.5259 (PMC6064200; doi:10.7717/peerj.5259)
Supplement: Data S1 — The individual scores obtained by participants on NIM, SIMS, MMPI_2 and SDCL-90-R tests. Participants are listed only by the experimental group they belong to. Variable labels are self-explanatory (see text). [file peerj-06-5259-s001.xls]

## Sheet: Sheet1
	SIMS	NIM (>8)	MMPI-2	MMPI-2	MMPI-3	MMPI-4	SCL-90-R	SCL-90-R	SCL-90-R	SCL-90-R	SCL-90-R	SCL-90-R	SCL-90-R	SCL-90-R	SCL-90-R	SCL-90-R	SCL-90-R	SCL-90-R
Group	SIMS (>14)	NIM (>8)	MMPI_FT (>=110)	MMPI_Fback (>=110)	MMPI_Fp (>9)	MMPI_Fc (>14)	S0MpT	O_CpT	I_SpT	DEPpT	AnxpT	HOSpT	PHOBpT	PARpT	PSYpT	GSI_pT	PSTpT (>50)	PSDIpT
SD_Control	7	3	49	60	4	4	40	44	45	46	46	40	45	53	52	44	46	41
SD_Control	30	9	65	90	2	5	40	46	48	46	46	43	51	50	52	46	50	40
SD_Control	4	1	39	46	5	4	46	38	40	41	46	40	45	41	46	40	39	40
SD_Control	11	0	47	54	5	3	38	49	50	43	40	53	45	41	52	46	42	65
SD_Control	7	3	47	54	6	1	38	40	40	41	40	40	51	47	42	38	37	40
SD_Control	17	3	49	57	5	5	46	40	45	46	46	43	45	47	52	44	47	40
SD_Control	8	0	41	51	3	1	50	53	45	54	46	43	45	47	42	47	46	54
SD_Control	3	2	63	63	6	5	44	43	38	48	43	41	43	46	42	42	43	39
SD_Control	5	2	65	57	4	6	45	37	46	39	45	41	43	43	47	41	41	36
SD_Control	7	0	65	90	4	10	46	42	45	45	48	46	56	39	49	44	46	40
SD_Control	3	1	63	99	8	13	47	45	48	43	47	51	48	43	47	45	51	36
SD_Control	7	0	57	68	2	1	46	46	45	48	48	46	56	44	42	47	49	36
SD_Control	8	1	63	60	3	2	42	36	38	38	43	41	43	39	47	38	35	36
SD_Control	7	0	90	112	11	20	50	48	43	50	48	50	56	44	52	48	54	41
SD_Control	3	0	53	49	1	2	38	40	43	41	43	43	51	39	42	39	38	40
SD_Control	6	1	57	60	5	3	50	40	40	45	40	40	45	39	42	40	41	40
SD_Control	8	0	59	79	5	9	50	40	45	50	56	46	51	44	49	47	52	40
SD_Control	16	2	63	54	5	4	38	40	48	45	46	46	45	47	55	43	45	40
SD_Control	14	4	61	60	4	6	42	40	40	43	46	59	45	47	46	43	45	40
SD_Control	13	3	80	54	5	8	50	46	48	43	48	46	51	41	46	45	49	40
SD_Control	12	3	55	68	6	9	46	42	40	52	43	40	45	47	49	44	47	40
SD_Control	10	1	70	63	4	8	42	39	48	39	43	39	48	46	42	41	41	36
SD_Control	17	11	78	87	7	9	50	42	45	48	40	46	51	44	42	44	46	40
SD_Control	7	1	57	57	2	6	47	39	40	43	43	39	48	41	42	41	39	38
SD_Control	11	4	63	74	4	7	42	39	40	38	43	46	48	46	44	41	38	40
SD_Control	13	5	92	82	7	16	44	44	45	48	46	43	45	41	49	45	47	41
SD_Control	2	2	80	79	8	15	45	39	44	38	45	39	43	36	40	39	36	36
SD_Control	3	2	65	65	7	8	40	40	46	42	43	43	43	41	47	41	41	36
SD_Control	20	8	49	49	5	1	54	44	53	59	48	46	51	41	52	51	54	47
SD_Control	7	3	59	54	1	5	42	42	43	46	51	43	45	47	42	43	43	43
SD_Control	4	3	76	57	2	10	44	48	45	45	40	46	45	41	46	44	46	40
SD_Control	4	2	61	65	4	6	38	42	43	39	43	40	45	39	49	38	37	40
SD_Control	5	9	57	63	6	5	40	44	53	45	48	40	62	53	46	47	47	50
SD_Control	13	8	59	65	4	4	48	44	43	45	54	46	51	44	42	45	48	40
SD_Control	9	3	55	60	5	5	40	37	38	38	45	41	48	48	44	40	39	36
SD_Control	9	4	59	57	2	1	48	46	45	43	48	40	45	53	46	48	48	40
SD_SM	43	11	120	112	19	31	50	44	48	45	54	46	45	44	52	47	52	40
SD_SM	36	13	119	120	17	29	46	46	43	56	43	40	45	47	52	46	46	48
SD_SM	35	19	117	104	21	30	44	42	45	54	54	43	56	50	49	47	53	40
SD_SM	43	18	98	104	14	24	42	44	50	46	43	50	51	44	49	45	48	40
SD_SM	19	13	59	49	3	4	42	49	43	45	43	50	45	47	49	44	44	49
SD_SM	48	14	96	93	10	18	50	46	50	43	51	46	45	44	52	46	49	46
SD_SM	27	10	74	85	2	9	44	40	42	39	43	41	48	39	47	41	41	36
SD_SM	37	9	88	90	11	22	40	44	45	41	48	46	56	41	49	43	44	40
SD_SM	46	15	117	107	11	27	46	44	48	41	46	46	45	41	42	42	43	40
SD_SM	37	14	111	82	12	25	44	40	43	39	40	40	45	50	42	41	41	40
SD_SM	39	11	82	57	10	10	42	40	45	50	46	63	51	41	49	44	46	40
SD_SM	40	14	103	85	7	17	44	40	48	48	51	50	51	44	55	46	67	41
SD_SM	42	12	101	101	11	26	44	40	46	44	43	43	48	39	49	43	45	37
SD_SM	35	17	72	71	11	13	42	46	50	45	51	46	45	44	46	44	46	43
SD_SM	34	11	72	65	7	9	44	44	40	41	46	40	45	41	42	41	46	42
SD_SM	40	14	105	110	13	25	44	40	45	43	46	43	51	41	42	41	41	40
SD_SM	54	15	120	79	19	35	40	42	40	41	46	43	51	44	46	41	41	40
SD_SM	40	19	120	87	10	24	44	40	45	39	40	43	45	41	46	41	40	45
SD_SM	42	16	109	79	9	24	42	38	45	39	46	40	51	41	42	39	39	40
SD_SM	41	22	98	68	7	18	40	40	48	43	46	43	45	41	49	42	42	40
SD_SM	39	12	115	107	14	27	46	42	40	41	40	46	51	41	46	41	41	40
SD_SM	30	11	103	110	16	27	38	40	40	39	48	40	45	39	52	39	38	40
SD_SM	43	18	68	104	6	19	42	42	43	50	43	50	45	39	42	42	41	46
SD_SM	33	15	74	71	0	8	40	40	40	45	40	43	45	44	46	40	40	40
SD_SM	48	20	86	110	5	16	54	46	50	45	43	43	51	44	52	46	50	40
SD_SM	26	15	86	85	8	14	45	37	38	43	42	43	43	43	42	40	40	36
SD_SM	46	22	86	54	9	15	44	46	45	41	46	43	45	44	42	43	44	40
SD_SM	41	11	113	74	14	22	47	40	38	39	43	39	43	36	40	39	35	43
SD_SM	37	14	65	87	3	13	46	44	45	41	43	53	51	47	49	45	47	40
SD_SM	19	11	53	57	3	4	48	40	43	46	40	43	51	44	46	43	44	40
SD_SM	44	2	47	57	3	1	42	48	40	45	46	43	56	41	42	43	45	40
SD_SM	15	1	53	57	1	3	40	44	40	43	43	43	45	47	46	42	42	40
SD_SM	49	20	96	71	8	21	38	49	43	41	43	43	45	41	49	41	40	45
SD_SM	37	10	111	110	16	27	44	42	50	43	48	46	62	47	52	45	49	40
SD_SM	26	14	80	90	8	12	45	37	42	39	43	39	48	36	44	39	37	36
KGC_Controls	20	7	103	101	17	29	60	74	58	58	56	63	73	50	64	64	60	62
KGC_Controls	48	22	90	90	5	20	74	74	74	74	74	75	73	73	64	75	74	75
KGC_Controls	2	6	74	85	7	10	48	68	66	74	72	59	56	50	61	65	73	51
KGC_Controls	5	3	59	74	4	8	54	59	50	61	51	46	45	50	55	57	60	50
KGC_Controls	6	3	76	82	3	11	62	40	61	65	59	75	45	50	55	59	57	59
KGC_Controls	17	4	65	65	2	5	74	74	50	74	74	66	45	53	58	75	72	70
KGC_Controls	13	7	49	85	4	3	60	66	68	52	54	53	56	59	52	60	62	53
KGC_Controls	14	4	53	65	3	4	56	55	55	50	54	53	73	59	49	57	59	51
KGC_Controls	31	6	84	74	10	10	70	74	45	74	70	53	67	73	74	74	67	66
KGC_Controls	12	6	53	51	4	4	74	48	58	74	75	46	51	56	58	65	63	60
KGC_Controls	20	10	78	68	4	6	64	54	46	58	54	65	48	50	53	59	57	56
KGC_Controls	4	3	76	85	11	12	44	67	63	63	64	50	73	56	52	61	60	57
KGC_Controls	6	3	107	112	15	25	59	66	61	54	63	48	75	70	71	66	72	55
KGC_Controls	3	2	51	54	2	2	74	57	66	59	72	59	51	59	42	64	61	61
KGC_Controls	5	0	74	107	5	10	56	48	61	50	64	75	67	53	42	59	59	54
KGC_Controls	5	1	57	57	5	5	60	64	57	67	62	75	73	67	71	68	65	63
KGC_Controls	5	2	82	71	5	16	74	55	61	61	72	75	51	62	71	72	75	54
KGC_Controls	5	3	55	76	4	4	58	55	55	63	56	46	45	50	74	59	61	52
KGC_Controls	6	2	51	57	2	2	66	59	55	63	62	53	51	59	52	62	68	52
KGC_Controls	17	10	59	65	6	6	68	74	63	74	75	66	73	73	74	75	72	75
KGC_Controls	16	1	47	46	0	1	62	74	74	74	75	75	73	68	74	75	74	71
KGC_Controls	29	9	70	51	3	10	74	74	61	74	75	75	73	62	74	75	74	69
KGC_Controls	15	2	78	99	8	18	58	74	74	74	75	56	73	73	74	75	74	75
KGC_Controls	15	2	74	71	7	7	50	59	58	58	67	66	73	44	74	65	60	62
KGC_Controls	14	5	65	79	2	4	60	55	63	56	46	56	73	41	64	58	63	51
KGC_Controls	7	5	59	54	1	3	60	68	48	61	67	59	45	67	52	62	61	59
KGC_Controls	11	0	57	63	5	3	54	61	55	56	64	46	45	59	52	57	59	52
KGC_Controls	10	0	45	57	2	3	66	42	58	67	64	66	73	59	58	62	58	63
KGC_Controls	13	16	80	85	7	8	52	62	68	74	59	59	73	73	74	73	66	65
KGC_Controls	14	10	78	68	2	8	50	68	58	74	67	53	45	59	64	68	66	62
KGC_Controls	23	8	72	63	5	10	66	51	46	67	70	58	57	39	63	62	63	56
KGC_Controls	57	0	49	57	2	0	72	70	74	59	67	69	73	62	74	75	74	59
KGC_Controls	25	12	59	76	3	8	72	64	58	72	75	56	73	53	64	70	73	55
KGC_Controls	14	0	76	65	6	14	62	62	45	67	62	53	73	50	61	63	60	60
KGC_Controls	21	1	74	71	9	16	74	48	50	54	49	48	71	55	42	56	58	52
KGC_SM	13	1	51	57	2	3	40	40	43	50	51	43	45	50	71	47	46	53
KGC_SM	19	13	59	46	3	4	47	45	38	42	40	43	43	36	44	42	37	55
KGC_SM	15	5	82	68	5	12	42	42	43	39	40	40	45	41	49	40	35	40
KGC_SM	13	1	57	60	4	6	40	46	50	45	43	46	51	44	46	47	47	40
KGC_SM	34	10	94	87	6	15	56	38	48	46	51	46	45	41	46	45	49	40
KGC_SM	25	3	72	63	4	7	42	39	46	42	42	41	48	39	42	41	40	36
KGC_SM	18	2	57	54	4	1	40	44	43	45	43	50	45	44	49	43	45	40
KGC_SM	58	3	120	118	23	43	46	48	48	45	51	43	45	50	46	45	49	40
KGC_SM	29	11	70	79	5	6	44	40	43	46	51	40	51	47	46	44	46	40
KGC_SM	19	4	53	68	4	4	44	40	45	45	46	50	51	47	46	44	46	40
KGC_SM	17	10	53	43	3	3	44	62	45	56	54	46	51	47	55	52	51	54
KGC_SM	22	11	65	99	8	11	40	40	48	45	54	40	56	44	49	43	45	40
KGC_SM	20	8	61	74	2	2	44	42	48	45	46	46	51	44	46	43	45	40
KGC_SM	20	7	57	54	3	4	42	42	45	43	43	59	45	41	52	44	45	43
KGC_SM	14	3	70	85	8	8	40	39	40	40	42	39	43	41	40	38	35	36
KGC_SM	21	6	51	87	3	6	44	37	40	39	40	39	48	36	44	38	35	36
KGC_SM	36	8	61	87	6	11	42	39	40	39	43	39	48	36	47	39	36	36
KGC_SM	13	0	68	65	5	7	38	48	40	43	40	43	56	44	42	43	40	54
KGC_SM	5	3	59	57	4	8	45	36	38	38	42	41	52	39	42	39	36	37
KGC_SM	15	5	63	57	3	5	40	40	45	41	40	40	51	44	61	42	42	42
KGC_SM	5	0	55	68	1	1	48	42	43	46	46	43	45	41	42	43	44	40
KGC_SM	17	0	70	65	9	13	42	38	43	39	43	43	45	41	42	39	38	40
